# Supplementary material for: Effective L-Tyrosine Hydroxylation by Native and Immobilized Tyrosinase
Source: PLoS One. 2016 Oct 6;11(10):e0164213. doi: 10.1371/journal.pone.0164213 (PMC5053437; doi:10.1371/journal.pone.0164213)
Supplement: S1 Appendix — (XLSX) [file pone.0164213.s001.xlsx]

## Sheet: Fig.1a i b
FIGURE 1	L-tyrosine hydroxylation by native tyrosinase in a batch reactor without (A) and with (B) aeration of the reaction mixture. Symbols: oxygen (dashed line); A475 (solid line); L-tyrosine (○); L-DOPA (●). Reaction conditions: 1 mM L-tyrosine in 0.1 M phosphate buffer, pH 7; 30 °C; and 20 rpm.
Fig. (A)																Fig.1 (B)
time	C L-Tyr			time	C L-DOPA			time	A475			time	O2			time	C L-Tyr			time	C L-DOPA			time	A475			time	O2
[min]	[mM]	SD		[min]	[mM]	SD		[min]	[-]	SD		[min]	[mM]	SD		[min]	[mM]	SD		[min]	[mM]	SD		[min]	[-]	SD		[min]	[mM]	SD
0	0.949491	0		0	0.009738	0		0	0	0		0	0.237187	0.000768979		0	1	0		0	0	0		0	0	0		0	0.231875	0.000768979
2	0.922463	0.007854		2	0.01325	0.00586479		2	0.003	0.00404145		2	0.232813	0.00163518		2	0.920619	0.0177622		2	0.005	0.00707107		2	0.014	0.00404145		2	0.23	0.00163518
4	0.926517	0.0177622		4	0.016959	0.00707107		4	0.015	0.002		4	0.227813	0.00481716		4	0.918509	0.00851331		4	0.01	0.00353553		4	0.051	0.002		4	0.22625	0.00481716
6	0.89093	0.009856		6	0.02026	0.00847951		6	0.039	0.00152753		6	0.209375	0.00662913		6	0.874626	0.00500366		6	0.015	0.00353553		6	0.102	0.002		6	0.222812	0.00662913
8	0.861424	0.00851331		8	0.025829	0.00353553		8	0.068	0.002		8	0.186562	0.00464039		8	0.811543	0.0120629		8	0.02	0.00282843		8	0.158	0.002		8	0.222812	0.00464039
10	0.816152	0.007482		10	0.03171	0.00353553		10	0.098	0.00458258		10	0.163438	0.00251907		14	0.755	0.0088173		14	0.04	0.00424264		10	0.217	0.00458258		10	0.222188	0.00251907
12	0.814575	0.00500366		12	0.035525	0.00282843		12	0.133	0.00550757		12	0.13875	0.00123744		16	0.746139	0.00905854		16	0.046	0.00424264		12	0.274	0.00550757		12	0.223125	0.00123744
14	0.799034	0.0120629		14	0.02974	0.00424264		14	0.159	0.00321455		14	0.11375	0.00901561		20	0.697825	0.00857582		20	0.058	0.00494975		14	0.324	0.00321455		14	0.223125	0.001194
16	0.815251	0.0088173		16	0.039239	0.00424264		16	0.189	0.00750555		16	0.091875	0.000548008		25	0.604572	0.033		25	0.068	0		16	0.375	0.029		16	0.223125	0.000548008
18	0.763672	0.00905854		18	0.04275	0.00494975		18	0.218	0.00750555		18	0.06875	0.00258094		30	0.602251	0.0250839		30	0.075	0.00212132		18	0.426	0.028		18	0.222812	0.000258094
20	0.76142	0.00857582		20	0.04584	0.00212132		20	0.252	0.012897		20	0.0480937	0.000662913		35	0.600142	0.016		35	0.085	0.00494975		20	0.475	0.022		20	0.223125	0.000662913
25	0.758942	0.00808872		25	0.04852	0.00494975		22	0.287	0.006		22	0.0196875	0.000804334		40	0.564908	0.0291703		40	0.091	0.00353553		22	0.52	0.006		22	0.223125	0.000804334
30	0.755564	0.00550839		30	0.051101	0.00353553		24	0.316	0.010504		24	0.0059375	0.000415425		45	0.470178	0.043		45	0.095	0.00989949		24	0.566	0.022		24	0.223438	0.00119
40	0.753762	0.00554386		40	0.055227	0.00989949		26	0.335	0.0181475		26	0.0046875	0.00030052		50	0.42756	0.0015		50	0.098	0.0127279		26	0.611	0.0181475		26	0.222188	0.00030052
50	0.708715	0.0217025		50	0.058527	0.0127279		28	0.348	0.00754983		28	0.0040625	9.72272e-05		60	0.42	0.001		60	0.1	0.016		28	0.648	0.00754983		28	0.223438	9.72272e-05
60	0.679209	0.0011547		60	0.061003	0.00707107		30	0.364	0.01249		30	0.00375	0.000212132										30	0.688	0.01249		30	0.221875	0.000121213
								32	0.373	0.0181751		32	0.00375	5.3033e-06										32	0.724	0.0181751		32	0.2225	0.0012
								34	0.386	0.0212211		34	0.00375	5.12652e-05										34	0.757	0.0212211		34	0.222812	5.12652e-05
								36	0.396	0.0242143		36	0.00375	4.41942e-05										36	0.788	0.0242143		36	0.224062	4.41942e-05
								38	0.404	0.028006		38	0.00375	2.82843e-05										38	0.82	0.028006		38	0.223438	0.00012
								40	0.411	0.0011547		40	0.00375	2.82843e-05										40	0.845	0.0011547		40	0.222188	0.001164
								42	0.42	0.0237029		42	0.0034375	1.41421e-05										42	0.86	0.021		42	0.224062	0.0011141
								44	0.423	0.0112398		44	0.0034375	5.3033e-06										44	0.874	0.0112398		44	0.223438	0.0019
								46	0.428	0.0260576		46	0.0034375	2.65165e-05										46	0.88	0.0260576		46	0.224375	0.002
								48	0.432	0.0197157		48	0.0034375	0.00704455										48	0.879	0.028		48	0.224375	0.0021611
								50	0.439	0.0265016		50	0.00375	1.76777e-05										50	0.874	0.041		50	0.22375	0.0019
								60	0.438	0.0451811		60	0.00375	0.00706046										60	0.87	0.0255		60	0.225	0.00180607

## Sheet: Fig.2a
FIGURE 2 (A)	Effect of the agitation rate on the initial reaction rates (r) using immobilized tyrosinase.
	Activity
RPM [1/min]	U/mL	SD
35	447.85	6.43467
50	524.55	4.59619
80	559.65	6.43467
120	585	5.51543
160	572.65	19.304
200	586.3	5.51543

## Sheet: Fig.2b
FIGURE 2b	(B) Effect of temperature on the initial reaction rates (r) (Arrhenius plots) using native (black circles) and immobilized (empty circles) tyrosinase.
native enzyme				immobilized enzyme
1/T	ln(a)	SD		1/T	ln(a)	SD
0.0033	0	0		0.003289	0	0
0.003322	-0.06838	0.00225		0.003311	-0.1796	0.00487
0.003344	-0.1652	0.002852		0.003333	-0.2651	0.0084278
0.003367	-0.2354	0.00625		0.003356	-0.4368	0.0148463
0.00339	-0.3188	0.007874		0.003378	-0.5254	0.014943
0.003413	-0.4012	0.013563		0.003401	-0.6795	0.017456
0.003436	-0.4942	0.013783		0.003425	-0.8247	0.0154786
0.00346	-0.59055	0.015387		0.003448	-0.9523	0.0210753
0.003484	-0.7012	0.021427		0.003472	-1.0649	0.0221456

## Sheet: Fig.4a
FIGURE 4	(A) Relative activity of native (black) and immobilized tyrosinase (gray) after a 1 h incubation at 30°C in 0.1 M phosphate buffer, pH 7 (Control) containing 1 mM L-tyrosine (L-tyr), 1 mM L-DOPA, or 2 mM ascorbic acid (AH2).
	native enzyme		immobilized enzyme
	[%]	SD	[%]	SD
Control	85	1.91	95	2.9
AH2	10	0.52	34	2.11
L-tyr	91	0.89	90	2.71
L-DOPA	50	2.11	61	2.91

## Sheet: Fig.4b
FIGURE 4	(B) An example of the effect of 1 mM L-tyrosine hydroxylation (gray lines) or 2 mM ascorbic acid oxidation (black lines) by native tyrosinase over time on the oxygen concentration in non-aerated (solid lines) and aerated (dashed or dotted lines) reaction mixtures. Reaction conditions: 0.1 M phosphate buffer, pH 7; 30 °C; and 20 rpm.
												control experiment
without O2 PB, AH2			with O2 PB, AH2			without O2 PB, AH2, L-tyr			with O2 PB, AH2, L-tyr			without O2 PB, AH2			with O2 PB, AH2			without O2 PB, L-tyr			with O2 PB, L-tyr
t [min]	O2 [mM]		t [min]	O2 [mM]		t [min]	O2 [mM]		t [min]	O2 [mM]		t [min]	O2 [mM]		t [min]	O2 [mM]		t [min]	O2 [mM]		t [min]	O2 [mM]
0	0.235937		0	0.233125		0	0.226562		0	0.231875		0	0.241563		0	0.2375		0	0.25125		0	0.248438
0.166667	0.235937		0.166667	0.233125		1	0.213125		1	0.22		0.25	0.240313		0.25	0.23625		0.25	0.250937		0.25	0.2475
0.333333	0.235625		0.333333	0.233125		2	0.179063		2	0.194688		0.5	0.239063		0.5	0.235937		0.5	0.250312		0.5	0.246875
0.5	0.235313		0.5	0.233125		3	0.158438		3	0.185938		0.75	0.238437		0.75	0.235313		0.75	0.249062		0.75	0.245312
0.666667	0.234375		0.666667	0.233125		4	0.134063		4	0.17875		1	0.238125		1	0.235		1	0.248438		1	0.244375
0.833333	0.233437		0.833333	0.233125		5	0.1		5	0.172813		1.25	0.237187		1.25	0.235		1.25	0.247812		1.25	0.243125
1	0.232187		1	0.233125		6	0.0671875		6	0.168437		1.5	0.23625		1.5	0.234375		1.5	0.247188		1.5	0.2425
1.16667	0.231563		1.16667	0.233125		7	0.038125		7	0.165		1.75	0.235313		1.75	0.234063		1.75	0.246875		1.75	0.241563
1.33333	0.230937		1.33333	0.233125		8	0.0096875		8	0.164062		2	0.234687		2	0.234063		2	0.246875		2	0.24125
1.5	0.230625		1.5	0.233125		9	0.0040625		9	0.1625		2.25	0.234063		2.25	0.23375		2.25	0.246562		2.25	0.240625
1.66667	0.23		1.66667	0.233125		10	0.0034375		10	0.1625		2.5	0.233437		2.5	0.233437		2.5	0.246562		2.5	0.240313
1.83333	0.229687		1.83333	0.233125		11	0.003125		11	0.164062		2.75	0.2325		2.75	0.233125		2.75	0.24625		2.75	0.239687
2	0.229375		2	0.233125		12	0.0028125		12	0.166563		3	0.231563		3	0.233125		3	0.245938		3	0.239687
2.16667	0.22875		2.16667	0.233125		13	0.0028125		13	0.168125		3.5	0.230313		3.5	0.232813		3.5	0.245625		3.5	0.239063
2.33333	0.22875		2.33333	0.233125		14	0.0025		14	0.17125		4	0.22875		4	0.2325		4	0.245		4	0.238437
2.5	0.227813		2.5	0.233125		15	0.0028125		15	0.17375		4.5	0.227187		4.5	0.232187		4.5	0.245		4.5	0.238125
2.66667	0.227187		2.66667	0.233125		16	0.0025		16	0.176563		5	0.225625		5	0.232187		5	0.244688		5	0.237813
2.83333	0.226562		2.83333	0.233125		17	0.0025		17	0.180625		6	0.223438		6	0.231875		6	0.244375		6	0.237187
3	0.22625		3	0.233125		18	0.0025		18	0.185		7	0.220625		7	0.231563		7	0.244062		7	0.236875
3.16667	0.225625		3.16667	0.233125		19	0.0025		19	0.187812		8	0.218125		8	0.231563		8	0.24375		8	0.236875
3.33333	0.225312		3.33333	0.233125		20	0.0025		20	0.191562		9	0.21625		9	0.231563		9	0.243125		9	0.236563
3.5	0.224688		3.5	0.233125		22	0.0021875		22	0.194375		10	0.21375		10	0.231563		10	0.243125		10	0.236563
3.66667	0.224062		3.66667	0.233125		24	0.001875		24	0.19875		12	0.209375		12	0.231563		12	0.2425		12	0.23625
3.83333	0.223438		3.83333	0.233125		26	0.001875		26	0.202813		14	0.205313		14	0.231563		14	0.241875		14	0.23625
4	0.222812		4	0.233125		28	0.001875		28	0.205937		16	0.201563		16	0.23125		16	0.24125		16	0.235937
4.16667	0.222188		4.16667	0.233125		30	0.001875		30	0.2125		18	0.198437		18	0.231563		18	0.240937		18	0.235937
4.33333	0.221875		4.33333	0.233125		35	0.001875		35	0.217812		20	0.195312		20	0.231563		20	0.240625		20	0.235937
4.5	0.220938		4.5	0.233125		40	0.001875		40	0.220625		25	0.188438		25	0.231563		25	0.239687		25	0.235937
4.66667	0.220625		4.66667	0.233125		45	0.001875		45	0.223438		30	0.182812		30	0.23125		30	0.239063		30	0.235937
4.83333	0.219688		4.83333	0.233125		50	0.001875		50	0.225		35	0.178125		35	0.231563		35	0.238437		35	0.235937
5	0.219062		5	0.233125		55	0.0021875		55	0.22625		40	0.174063		40	0.231563		40	0.238125		40	0.235937
5.16667	0.21875		5.16667	0.233125		60	0.0021875		60	0.22625		45	0.170937		45	0.231563		45	0.2375		45	0.235937
5.33333	0.218125		5.33333	0.233125								50	0.168125		50	0.231563		50	0.237187		50	0.235937
5.5	0.2175		5.5	0.233125								55	0.165625		55	0.231563		55	0.237187		55	0.235937
5.66667	0.216875		5.66667	0.233125								60	0.163438		60	0.231563		60	0.237187		60	0.235937
5.83333	0.21625		5.83333	0.233125
6	0.215938		6	0.233125
6.16667	0.215312		6.16667	0.233125
6.33333	0.214688		6.33333	0.233125
6.5	0.214062		6.5	0.233125
6.66667	0.21375		6.66667	0.233125
6.83333	0.212812		6.83333	0.233125
7	0.2125		7	0.233125
7.16667	0.211875		7.16667	0.233125
7.33333	0.21125		7.33333	0.233125
7.5	0.210938		7.5	0.233125
7.66667	0.210313		7.66667	0.233125
7.83333	0.21		7.83333	0.233125
8	0.209375		8	0.233125
8.16667	0.208437		8.16667	0.233125
8.33333	0.208125		8.33333	0.233125
8.5	0.207813		8.5	0.233125
8.66667	0.207187		8.66667	0.233125
8.83334	0.206875		8.83334	0.233125
9	0.205937		9	0.233125
9.16667	0.205625		9.16667	0.233125
9.33334	0.205313		9.33334	0.233125
9.5	0.204687		9.5	0.233125
9.66667	0.204375		9.66667	0.233125
9.83334	0.204063		9.83334	0.233125
10	0.203125		10	0.233125
10.1667	0.203125		10.1667	0.233125
10.3333	0.2025		10.3333	0.233125
10.5	0.202187		10.5	0.233125
10.6667	0.2025		10.6667	0.233125
10.8333	0.202187		10.8333	0.233125
11	0.201875		11	0.233125
11.1667	0.20125		11.1667	0.233125
11.3333	0.200937		11.3333	0.233125
11.5	0.200937		11.5	0.233125
11.6667	0.200625		11.6667	0.232813
11.8333	0.200625		11.8333	0.232813
12	0.2		12	0.232813
12.1667	0.2		12.1667	0.232813
12.3333	0.199687		12.3333	0.232813
12.5	0.199375		12.5	0.232813
12.6667	0.199063		12.6667	0.232813
12.8333	0.199375		12.8333	0.232813
13	0.199375		13	0.232813
13.1667	0.199375		13.1667	0.232813
13.3333	0.199375		13.3333	0.232813
13.5	0.199375		13.5	0.232813
13.6667	0.199063		13.6667	0.232813
13.8333	0.199063		13.8333	0.232813
14	0.198437		14	0.232813
14.1667	0.197813		14.1667	0.232813
14.3333	0.1975		14.3333	0.232813
14.5	0.196875		14.5	0.232813
14.6667	0.19625		14.6667	0.232813
14.8333	0.195937		14.8333	0.232813
15	0.195625		15	0.232813
15.1667	0.195625		15.1667	0.232813
15.3333	0.195937		15.3333	0.232813
15.5	0.196563		15.5	0.232813
15.6667	0.19625		15.6667	0.232813
15.8333	0.196563		15.8333	0.232813
16	0.196563		16	0.232813
16.1667	0.19625		16.1667	0.232813
16.3333	0.196038		16.3333	0.2325
16.5	0.195937		16.5	0.2325
16.6667	0.195625		16.6667	0.2325
16.8333	0.195625		16.8333	0.2325
17	0.194688		17	0.2325
17.1667	0.194062		17.1667	0.2325
17.3333	0.19375		17.3333	0.2325
17.5	0.193125		17.5	0.2325
17.6667	0.1925		17.6667	0.2325
17.8333	0.191875		17.8333	0.2325
18	0.19125		18	0.2325
18.1667	0.19125		18.1667	0.2325
18.3333	0.19125		18.3333	0.2325
18.5	0.190938		18.5	0.2325
18.6667	0.19125		18.6667	0.2325
18.8333	0.190938		18.8333	0.2325
19	0.190625		19	0.232187
19.1667	0.190312		19.1667	0.232187
19.3333	0.189688		19.3333	0.2325
19.5	0.189062		19.5	0.2325
19.6667	0.189062		19.6667	0.232187
19.8333	0.18875		19.8333	0.232187
20	0.188125		20	0.232187
20.1667	0.187812		20.1667	0.232187
20.3333	0.1875		20.3333	0.232187
20.5	0.187188		20.5	0.232187
20.6667	0.186875		20.6667	0.232187
20.8333	0.186875		20.8333	0.232187
21	0.186562		21	0.232187
21.1667	0.18625		21.1667	0.232187
21.3333	0.185938		21.3333	0.232187
21.5	0.185938		21.5	0.232187
21.6667	0.185312		21.6667	0.232187
21.8333	0.185312		21.8333	0.2325
22	0.185		22	0.232187
22.1667	0.184688		22.1667	0.232187
22.3333	0.184375		22.3333	0.232187
22.5	0.184062		22.5	0.232187
22.6667	0.18375		22.6667	0.232187
22.8333	0.183438		22.8333	0.232187
23	0.183438		23	0.232187
23.1667	0.183125		23.1667	0.232187
23.3333	0.183125		23.3333	0.232187
23.5	0.183125		23.5	0.232187
23.6667	0.182812		23.6667	0.232187
23.8333	0.182812		23.8333	0.232187
24	0.1825		24	0.232187
24.1667	0.182188		24.1667	0.232187
24.3333	0.181875		24.3333	0.232187
24.5	0.181562		24.5	0.232187
24.6667	0.18125		24.6667	0.232187
24.8333	0.180938		24.8333	0.232187
25	0.180625		25	0.231875
25.1667	0.180312		25.1667	0.232187
25.3333	0.18		25.3333	0.231875
25.5	0.18		25.5	0.232187
25.6667	0.18		25.6667	0.232187
25.8333	0.179375		25.8333	0.232187
26	0.179375		26	0.232187
26.1667	0.179063		26.1667	0.232187
26.3333	0.178437		26.3333	0.232187
26.5	0.178125		26.5	0.232187
26.6667	0.178437		26.6667	0.232187
26.8333	0.178437		26.8333	0.232187
27	0.178437		27	0.232187
27.1667	0.178125		27.1667	0.2325
27.3333	0.178125		27.3333	0.232187
27.5	0.177813		27.5	0.231875
27.6667	0.1775		27.6667	0.232187
27.8333	0.177187		27.8333	0.2325
28	0.177187		28	0.232187
28.1667	0.176875		28.1667	0.232187
28.3333	0.176563		28.3333	0.232187
28.5	0.17625		28.5	0.232187
28.6667	0.175625		28.6667	0.232187
28.8333	0.175625		28.8333	0.232187
29	0.175313		29	0.232187
29.1667	0.175313		29.1667	0.232187
29.3333	0.175		29.3333	0.232187
29.5	0.174687		29.5	0.232187
29.6667	0.174375		29.6667	0.2325
29.8333	0.17375		29.8333	0.2325
30	0.17375		30	0.232187
30.1667	0.17375		30.1667	0.232187
30.3333	0.173437		30.3333	0.232187
30.5	0.173125		30.5	0.232187
30.6667	0.173125		30.6667	0.231875
30.8333	0.172813		30.8333	0.232187
31	0.1725		31	0.232187
31.1667	0.1725		31.1667	0.232187
31.3333	0.171875		31.3333	0.232187
31.5	0.171563		31.5	0.232187
31.6667	0.171563		31.6667	0.232187
31.8333	0.17125		31.8333	0.232187
32	0.17125		32	0.232187
32.1667	0.170937		32.1667	0.232187
32.3333	0.170937		32.3333	0.232187
32.5	0.170625		32.5	0.232187
32.6667	0.170313		32.6667	0.232187
32.8333	0.17		32.8333	0.232187
33	0.169687		33	0.232187
33.1667	0.169687		33.1667	0.232187
33.3333	0.169375		33.3333	0.232187
33.5	0.169375		33.5	0.232187
33.6667	0.169375		33.6667	0.232187
33.8333	0.169375		33.8333	0.232187
34	0.169063		34	0.2325
34.1667	0.16875		34.1667	0.232187
34.3333	0.168437		34.3333	0.232187
34.5	0.168125		34.5	0.2325
34.6667	0.168125		34.6667	0.232187
34.8333	0.168125		34.8333	0.232187
35	0.167813		35	0.232187
35.1667	0.1675		35.1667	0.232187
35.3333	0.1675		35.3333	0.2325
35.5	0.167187		35.5	0.232187
35.6667	0.167187		35.6667	0.232187
35.8333	0.166563		35.8333	0.232187
36	0.166875		36	0.232187
36.1667	0.166563		36.1667	0.232187
36.3333	0.16625		36.3333	0.232187
36.5	0.165937		36.5	0.232187
36.6667	0.165625		36.6667	0.232187
36.8333	0.165937		36.8333	0.232187
37	0.165625		37	0.232187
37.1667	0.165313		37.1667	0.232187
37.3333	0.165313		37.3333	0.232187
37.5	0.165		37.5	0.2325
37.6667	0.165		37.6667	0.2325
37.8333	0.164687		37.8333	0.232187
38	0.164687		38	0.2325
38.1667	0.164687		38.1667	0.232187
38.3333	0.164375		38.3333	0.232187
38.5	0.164375		38.5	0.232187
38.6667	0.164062		38.6667	0.232187
38.8333	0.16375		38.8333	0.232187
39	0.16375		39	0.232187
39.1667	0.163438		39.1667	0.232187
39.3333	0.163438		39.3333	0.232187
39.5	0.163125		39.5	0.232187
39.6667	0.163125		39.6667	0.2325
39.8333	0.163125		39.8333	0.2325
40	0.162812		40	0.2325
40.1667	0.1625		40.1667	0.2325
40.3333	0.1625		40.3333	0.2325
40.5	0.162188		40.5	0.2325
40.6667	0.162188		40.6667	0.2325
40.8333	0.161875		40.8333	0.2325
41	0.161875		41	0.2325
41.1667	0.161562		41.1667	0.2325
41.3333	0.16125		41.3333	0.2325
41.5	0.16125		41.5	0.232187
41.6667	0.160938		41.6667	0.2325
41.8333	0.160938		41.8333	0.2325
42	0.160625		42	0.232187
42.1667	0.160312		42.1667	0.2325
42.3333	0.160312		42.3333	0.2325
42.5	0.16		42.5	0.232187
42.6667	0.16		42.6667	0.2325
42.8333	0.159688		42.8333	0.2325
43	0.159375		43	0.232187
43.1667	0.159375		43.1667	0.232187
43.3333	0.159062		43.3333	0.2325
43.5	0.159062		43.5	0.2325
43.6667	0.159062		43.6667	0.232187
43.8333	0.15875		43.8333	0.2325
44	0.158438		44	0.232187
44.1667	0.158438		44.1667	0.232187
44.3333	0.158125		44.3333	0.2325
44.5	0.158125		44.5	0.2325
44.6667	0.157812		44.6667	0.2325
44.8333	0.157812		44.8333	0.2325
45	0.1575		45	0.232187
45.1667	0.1575		45.1667	0.2325
45.3333	0.157188		45.3333	0.2325
45.5	0.157188		45.5	0.2325
45.6667	0.156875		45.6667	0.2325
45.8333	0.156562		45.8333	0.2325
46	0.156562		46	0.2325
46.1667	0.15625		46.1667	0.2325
46.3333	0.155938		46.3333	0.2325
46.5	0.155938		46.5	0.2325
46.6667	0.155625		46.6667	0.232813
46.8333	0.155625		46.8333	0.2325
47	0.155312		47	0.2325
47.1667	0.155		47.1667	0.2325
47.3333	0.154688		47.3333	0.232813
47.5	0.154688		47.5	0.2325
47.6667	0.154688		47.6667	0.2325
47.8333	0.154375		47.8333	0.2325
48	0.154062		48	0.2325
48.1667	0.154062		48.1667	0.232813
48.3333	0.15375		48.3333	0.232813
48.5	0.153438		48.5	0.2325
48.6667	0.153438		48.6667	0.2325
48.8333	0.153125		48.8333	0.232813
49	0.153125		49	0.2325
49.1667	0.152812		49.1667	0.232813
49.3333	0.1525		49.3333	0.232813
49.5	0.1525		49.5	0.232813
49.6667	0.152188		49.6667	0.2325
49.8333	0.151875		49.8333	0.232813
50	0.151875		50	0.2325
50.1667	0.151875		50.1667	0.2325
50.3333	0.151562		50.3333	0.232813
50.5	0.15125		50.5	0.2325
50.6667	0.150938		50.6667	0.2325
50.8333	0.150938		50.8333	0.232813
51	0.150625		51	0.232813
51.1667	0.150312		51.1667	0.2325
51.3333	0.150312		51.3333	0.2325
51.5	0.150312		51.5	0.2325
51.6667	0.15		51.6667	0.2325
51.8333	0.15		51.8333	0.232813
52	0.15		52	0.232813
52.1667	0.149688		52.1667	0.232813
52.3333	0.149688		52.3333	0.232813
52.5	0.149375		52.5	0.2325
52.6667	0.149375		52.6667	0.232813
52.8333	0.149062		52.8333	0.2325
53	0.14875		53	0.2325
53.1667	0.14875		53.1667	0.232813
53.3333	0.148438		53.3333	0.232813
53.5	0.148438		53.5	0.2325
53.6667	0.148125		53.6667	0.2325
53.8333	0.148125		53.8333	0.2325
54	0.147813		54	0.2325
54.1667	0.147813		54.1667	0.2325
54.3333	0.1475		54.3333	0.232813
54.5	0.1475		54.5	0.232813
54.6667	0.147187		54.6667	0.2325
54.8333	0.146875		54.8333	0.2325
55	0.146875		55	0.2325
55.1667	0.146875		55.1667	0.232813
55.3333	0.146563		55.3333	0.2325
55.5	0.146563		55.5	0.232813
55.6667	0.146563		55.6667	0.2325
55.8333	0.14625		55.8333	0.2325
56	0.145937		56	0.2325
56.1667	0.145625		56.1667	0.2325
56.3333	0.145313		56.3333	0.2325
56.5	0.145313		56.5	0.2325
56.6667	0.145		56.6667	0.232813
56.8333	0.145		56.8333	0.232813
57	0.145		57	0.232813
57.1667	0.145		57.1667	0.2325
57.3333	0.145		57.3333	0.2325
57.5	0.144687		57.5	0.2325
57.6667	0.144375		57.6667	0.2325
57.8333	0.144375		57.8333	0.2325
58	0.144063		58	0.2325
58.1667	0.144063		58.1667	0.2325
58.3333	0.14375		58.3333	0.232813
58.5	0.14375		58.5	0.232813
58.6667	0.143437		58.6667	0.232813
58.8333	0.143125		58.8333	0.2325
59	0.143125		59	0.2325
59.1667	0.142813		59.1667	0.232813
59.3333	0.142813		59.3333	0.2325
59.5	0.1425		59.5	0.232813
59.6667	0.1425		59.6667	0.232813
59.8333	0.142187		59.8333	0.232813
60	0.141875		60	0.232813

## Sheet: Fig. 4c
FIGURE 4	(C) Relative initial reaction rates of immobilized tyrosinase in three consecutive 1 h processes in the batch reactor. Bars: black – measured from the increase in the L-DOPA concentration or white – measured from the decrease in the L-tyrosine concentration. Reaction conditions: 1 mM L-tyrosine and 2 mM ascorbic acid in 0.1 M phosphate buffer, pH 7; 0.133 – 0.235 O2; 30 °C; and 120 rpm.
	Relative activity		Relative activity
	DOPA	SD	L-tyrosine	SD
	[%]	[-]	[%]	[-]
First run	100	3.2	100	1.6
Second run	33.3333	3.26667	32.8125	3.42813
Third run	17.3913	4.08696	20.3125	2.72187

## Sheet: Fig.5a i b
FIGURE 5	L-tyrosine hydroxylation by native tyrosinase in a batch reactor without (A) and with (B) aeration of the reaction mixture. Symbols: oxygen (dashed line); A475 (solid line); L-tyrosine (○); L-DOPA (●). Reaction conditions: 1 mM L-tyrosine and 2 mM ascorbic acid in 0.1 M phosphate buffer, pH 7; 30 °C; and 20 rpm.
Fig.5 (A)																Fig.5 (B)
time	C L-Tyr			time	C L-DOPA			time	A475			time	O2			time	C L-Tyr			time	C L-DOPA			time	A475			time	O2
[min]	[mM]	SD		[min]	[mM]	SD		[min]	[-]	SD		[min]	[mM]	SD		[min]	[mM]	SD		[min]	[mM]	SD		[min]	[-]	SD		[min]	[mM]	SD
0	0.930964	0		0	0	0		0	0	0		0	0.225312	0		1	0.930964	0		1	0	0		1	0	0		1	0.232813	0.00268979
2	0.920704	0.016154		2	0.00936789	0.00386479		2	0	0		2	0.207187	0.00123518		2	0.848168	0.0051547		2	0.0133917	0.00707107		2	0.001	0		2	0.225312	0.00123744
4	0.913546	0.0271622		4	0.0328819	0.00507107		4	0	0		4	0.175313	0.00417165		4	0.891117	0.00905854		4	0.0439473	0.00353553		4	0.002	0		4	0.221875	0.00123518
6	0.895889	0.0078856		6	0.055893	0.00451227		6	0	0		6	0.14125	0.00362913		6	0.849599	0.0317025		6	0.0712337	0.00353553		6	0.003	0		6	0.220312	0.00417165
8	0.841725	0.0251331		8	0.0743773	0.00263553		8	0	0		8	0.0934375	0.005874		8	0.800923	0.00500366		8	0.0919813	0.00282843		8	0.002	0		8	0.219062	0.00362913
10	0.832897	0.007482		10	0.093616	0.00373553		10	0	0		10	0.060625	0.00279068		10	0.783744	0.0088173		10	0.11713	0.00424264		10	0.003	0		10	0.219062	0.00524039
13	0.790902	0.00500366		13	0.1121	0.00482843		13	0	0		13	0.0315625	0.00123744		13	0.771813	0.0078856		13	0.153596	0.00724264		13	0.001	0		13	0.21875	0.000768979
16	0.793288	0.0120629		16	0.129076	0.00352426		16	0	0		16	0.013125	0.000982364		16	0.723376	0.00851331		16	0.181385	0.00494975		16	0.004	0		16	0.21875	0.00163518
20	0.766564	0.0088173		20	0.139261	0.00510426		20	0	0		20	0.00875	0.000448007		20	0.672792	0.00554386		20	0.20251	0.00258		20	0.002	0		20	0.22125	0.00481716
25	0.758929	0.00905854		25	0.145297	0.00494975		25	0	0		25	0.00875	0.00368091		25	0.683529	0.0271622		25	0.248532	0.012132		25	0.004	0		25	0.223125	0.00362913
30	0.749623	0.00657582		30	0.153847	0.00212132		30	0	0		30	0.009375	0.000662913		30	0.672792	0.00657582		30	0.277201	0.00494975		30	0.004	0		30	0.225312	0.00464039
40	0.759883	0.00518872		40	0.174092	0.00494975		40	0	0		40	0.010625	0.00304334		35	0.601448	0.00550839		35	0.286381	0.00353553		35	0.004	0.00025		35	0.226562	0.00251907
50	0.741749	0.0285084		50	0.189558	0.00453553		50	0	0		50	0.011875	0.00125425		40	0.613856	0.007482		40	0.300464	0.00989949		40	0.004	0.0003269		40	0.227813	0.00123744
60	0.749862	0.0155439		60	0.202007	0.0217107		60	0	0		60	0.011875	0.0032052		50	0.612663	0.0120629		50	0.317817	0.0127279		50	0.006	0.00021		50	0.22875	0.00310156
70	0.705958	0.0217025		70	0.203013	0.00989949		70	0.002	0.0001789		70	0.015	0.00414272		60	0.592859	0.00518872		60	0.31593	0.02206		60	0.007	0.00225		60	0.229687	0.00284801
80	0.689971	0.0051547		80	0.210557	0.0127279		80	0.002	0.0005587		80	0.020625	0.00422132		70	0.593097	0.006154		70	0.319074	0.03486		70	0.006	0.000571		70	0.230625	0.00362913
																80	0.593336	0.005		80	0.328756	0.01586		80	0.008	0.000474		80	0.23125	0.00464039

## Sheet: Fig.7
FIGURE 7	Relative activity of native (black) and immobilized tyrosinase (gray) after a 1 h incubation at 30°C in 0.1 M borate buffer, pH 9 (Control) containing 1 mM L-tyrosine (L-tyr), 1 mM L-DOPA, 2 mM ascorbic acid (AH2), or 6.7 mM hydroxylamine (HA).
	native enzyme		immobilized enzyme
	[%]	SD	[%]	SD
Control	64	3	74	2.1
AH2	16.5	0.6	34	2.5
HA	22.5	1.1	65	2.2
L-tyr	5.7	0.3	40	2
L-DOPA	3.7	0.3	25	1.4

## Sheet: Fig.8a
FIGURE 8	(A) Relative initial reaction rates of immobilized tyrosinase in three consecutive 1 h processes in the batch reactor. The black, gray, and white bars indicate the first, second, and third runs, respectively. (x2) indicates a two-fold higher enzyme load. Reaction conditions: 1 mM L-tyrosine, 2 mM ascorbic acid, 6.7 mM hydroxylamine in 0.1 M boron buffer (BB), pH 9, 8 or 7; 0.133 – 0.235 O2; 30 °C…
	I	SD	II	SD	III	SD
BB pH 9	100	2.1	31.6	2.3	13.2	2.9
BB pH 8	100	2.2	52.5	1.9	27.5	1.3
BB pH7	100	1.8	63	2.3	41.3	2.1
BB pH 7 x2	100	2.6	70.7	2.8	53.3	3
BB pH 7 x3	100	3.3	74.2	2.5	55.3	2.4

## Sheet: Fig.8b
FIGURE 8	(B) L-tyrosine hydroxylation by immobilized tyrosinase in three consecutive processes in the batch reactor. Symbols: L-tyrosine (○); L-DOPA (●). Reaction conditions: 1 mM L-tyrosine, 2 mM ascorbic acid, 6.7 mM hydroxylamine in 0.1 M boron buffer, pH 7; 0.130 – 0.239 O2; 30 °C; and 120 rpm.
t [min]	L-DOPA [mM]	L-tyr [mM]
0	0	0.950768
6	0.0483484	0.899468
8		0.865824
10	0.0907239	0.811661
15	0.157745	0.790902
25	0.295434	0.656566
30	0.367485	0.597153
40	0.468332	0.423448
50	0.590303	0.299372
60	0.688383	0.223018
70	0.773888	0.142131
80	0.83173	0.118031
100	0.871968	0.0784228
145	0.945528	0.0225889
160	0	0.963653
166	0.0400493
170	0.0790298	0.899945
175	0.114992	0.855326
180	0.150201	0.821205
185	0.215336	0.738647
190	0.259597	0.694743
200	0.360192	0.597153
210	0.449093	0.513164
220	0.547173	0.426073
230	0.618469	0.333016
240	0.642235	0.294123
250	0.735159	0.219439
270	0.754901	0.207986
280	0.860651	0.0963183
310	0.908182	0.0490742
340	0.941756	0.0197256
355	0	0.963653
356	0.00035	0.924283
361		0.873698
365	0.0430671	0.833851
371	0.0874546	0.789232
375	0.121657
385	0.189307	0.753441
395	0.2728	0.684006
405	0.350258	0.599778
415	0.399801	0.538218
435	0.482792	0.466636
455	0.54076	0.41963
505	0.625637	0.311541
535	0.670024	0.286249
565	0.696053	0.250935
605	0.712148	0.244732
665	0.714286	0.243777
