# Supplementary material for: Effective L-Tyrosine Hydroxylation by Native and Immobilized Tyrosinase
Source: PLoS One. 2016 Oct 6;11(10):e0164213. doi: 10.1371/journal.pone.0164213 (PMC5053437; doi:10.1371/journal.pone.0164213)
Supplement: S2 Appendix — (XLSX) [file pone.0164213.s002.xlsx]

## Sheet: Fig.S.1.3
FIGureS1.3	L-tyrosine hydroxylation by immobilized tyrosinase in a batch reactor without aeration of reaction mixture. Symbols: oxygen (dashed line); A475 (solid line); L-tyrosine (○); L-DOPA (●). Reaction conditions: 1 mM L-tyrosine and 2 mM ascorbic acid in 0.1 M phosphate buffer, pH 7; 30 °C; 120 rpm.
time	C L-Tyr		time	C L-DOPA		time	A475		time	O2
[min]	[mM]		[min]	[mM]		[min]	[-]		[min]	[mM]
0	0.942284		0	0.0141736		0	0		0	0.225
2	0.887551		2	0.0324308		2	0		2	0.157188
4	0.871785		4	0.0476967		4	0		4	0.10375
6	0.875839		6	0.0587335		6	0		6	0.0575
8	0.88102		8	0.070905		8	0		8	0.0365625
10	0.905345		10	0.0761656		10	0		10	0.02375
12	0.842955		12	0.0781254		12	0		12	0.0140625
14	0.889128		14	0.0892654		14	0		14	0.011875
16	0.885074		16	0.0912252		16	0.001		16	0.01125
18	0.842504		18	0.0916378		18	0.001		18	0.0109375
20	0.841153		20	0.0993739		20	0.002		20	0.0103125
25	0.828765		25	0.106801		22	0.002		22	0.01
30	0.841378		30	0.113196		24	0.003		24	0.01
40	0.81007		40	0.121241		26	0.003		26	0.0111875
50	0.829441		50	0.145068		28	0.004		28	0.0103125
60	0.822684		60	0.15363		30	0.005		30	0.010625
						35	0.005		35	0.0103125
						40	0.006		40	0.01
						45	0.007		46	0.0090625
						50	0.008		50	0.00875
						60	0.009		60	0.0084375

## Sheet: Fig.S1.4
FIGURE S1.4	As at Fig.S1.3, apart from the presence of aeration.
time	C L-Tyr		time	C L-DOPA		time	A475		time	O2
[min]	[mM]		[min]	[mM]		[min]	[-]		[min]	[mM]
0	0.935752		0	0.00973821		0	0		0	0.224375
2	0.877866		2	0.028408		2	0		2	0.183125
4	0.869983		4	0.0518226		4	0		4	0.172813
6	0.866379		6	0.0643035		6	0		6	0.17
8	0.811647		8	0.0856552		8	0		8	0.169063
10	0.793628		10	0.103603		10	0		10	0.16625
12	0.803088		12	0.12774		12	0		12	0.163438
14	0.777862		14	0.138673		14	0		14	0.164687
16	0.752861		16	0.151876		16	0		16	0.165937
20	0.73259		20	0.179829		18	0		18	0.1675
25	0.685065		25	0.199943		20	0		20	0.172187
30	0.65691		30	0.22934		24	0.001		24	0.179063
35	0.667722		35	0.251517		30	0.004		30	0.187188
40	0.677632		40	0.26699		35	0.006		35	0.193125
50	0.6229		50	0.276376		40	0.006		40	0.19875
60	0.61299		60	0.286278		45	0.009		45	0.204687
						50	0.012		50	0.2075
						55	0.013		55	0.21
						60	0.016		60	0.21375

## Sheet: Fig.S1.5
FIGURE S1.5	As in Figure S1.4, apart from the addition of 3 portions of 2 mM AH2 (arrows). Solid and dashed line – data from Fig. S1.4.
time	C L-Tyr	C L-DOPA			time	C L-Tyr	C L-DOPA
[min]	[mM]	[mM]			[min]	[mM]	[mM]
0	0.935752	0.00973821			0	0.95348	0.0219801
2	0.897866	0.028408			5	0.891986	0.0631085
4	0.879983	0.0518226			10	0.867858	0.0999596
6	0.866379	0.0643035			20	0.793912	0.178926
8	0.841647	0.0856552			30	0.727283	0.22224
10	0.830628	0.103603			35	0.730245	0.246665
12	0.823088	0.12774			50	0.707529	0.281153
14	0.797862	0.138673			60	0.673367	0.281686
16	0.782861	0.151876			70	0.653783	0.282152
20	0.76259	0.179829			80	0.654546	0.29345
25	0.742065	0.199943			90	0.620321	0.29132
30	0.71691	0.22934			100	0.648827
35	0.697722	0.251517			110	0.632089	0.299464
40	0.689763	0.26699			120	0.615875	0.299344
50	0.6729	0.276376			150	0.637843	0.313117
60	0.65299	0.286278			180	0.652488	0.328208
					210	0.650396	0.328088
					240	0.644891	0.328
