# Supplementary material for: Effective L-Tyrosine Hydroxylation by Native and Immobilized Tyrosinase
Source: PLoS One. 2016 Oct 6;11(10):e0164213. doi: 10.1371/journal.pone.0164213 (PMC5053437; doi:10.1371/journal.pone.0164213)
Supplement: S3 Appendix — (XLSX) [file pone.0164213.s003.xlsx]

## Sheet: Fig.S2.1-3
FIGURE S2.1-3		L-tyrosine hydroxylation by native tyrosinase in a batch reactor with aeration of reaction mixture carried out in 0.5 M phosphate buffer, pH 9; 30 °C; 20 rpm in the presence of 2 mM AH2 (●); 6.7 mM HA (○) or 2 mM AH2 and 6.7 mM HA (▲).
row 1, BB; pH9; AH2			row 2 , BB; pH9; HA			row 3, BB; pH9; AH2, HA
time	C L-DOPA		time	C L-DOPA		time	C L-DOPA
[min]	[mM]		[min]	[mM]		[min]	[mM]
0	0.00973821		0	0.00973821		0	0.0197436
2	0.0111823		2	0.00973821		2	0.0234241
4	0.0155145		5	0.0167523		4	0.0253274
6			10	0.0263451		6	0.0305518
8	0.0190215		15	0.0279954		8	0.0362169
10	0.0208782		20	0.0355252		10	0.037706
12	0.0208782		25	0.0373819		12	0.0486347
14			30	0.0375882		14	0.0521054
16	0.0206719		40	0.0453243		16	0.0641889
20	0.0227349		50	0.0500691		20	0.0693748
25			60	0.0522352		25	0.0856706
30	0.0216002					30	0.0978976
40	0.0216089					40	0.121872
50	0.0229412					50	0.147164
60	0.0233538					60	0.160659

## Sheet: Fig.S2.4
FIGURE S2.4		L-tyrosine hydroxylation by native tyrosinase in a batch reactor with aeration of reaction mixture. Symbols: A475 (solid line); L-tyrosine (○); L-DOPA (●). Reaction conditions: 1 mM L-tyrosine and 2 mM ascorbic acid in 0.5 M borate buffer, pH 9; 30 °C; 20 rpm.
time	C L-Tyr		time	C L-DOPA		czas	A475
[min]	[mM]		[min]	[mM]		[min]	[-]
0	0.949041		0	0.0204656		0	0
10	0.917283		10	0.0435708		10	0
30	0.8862		30	0.10154		30	0
60	0.84		60	0.1506		60	0
90	0.808719		90	0.190454		90	0
120	0.779213		120	0.204998		120	0
150	0.73777		150	0.203038		150	0
180	0.761194		180	0.224286		180	0
210	0.761194		210	0.244606		210	0
240	0.778538		240	0.249248		240	0
270	0.719075		270	0.231713		270	0
300	0.81007		300	0.25719		300	0.001
360	0.71885		360	0.241512		360	0.001
420	0.70421		420	0.23883		420	0.002
480	0.710742		480	0.24244		480	0.002

## Sheet: Fig.S2.5
FIGURE S2.5		As in Figure S2.4 but pH 8.
time	C L-Tyr		time	C L-DOPA		czas	A475
[min]	[mM]		[min]	[mM]		[min]	[-]
0	1.0103		0	0.0384134		0	0
5	0.984177		5	0.0361441		5	0
10	0.978772		10	0.0487282		10	0
30	0.90985		30	0.0847269		30	0.001
60	0.79		60	0.22016		60	0
90	0.584385		90	0.405724		90	0
120	0.392935		120	0.581179		120	0.001
150	0.261397		150	0.746112		150	0.002
180	0.13504		180	0.860607		180	0.004
210	0.0805331		210	0.899906		210	0.006
240	0.0613881		240	0.940856		240	0.005
270	0.036387		270	0.941991		270	0.005
300	0.0230981		300	0.94622		300	0.005
360	0.0226476		360	0.963342		360	0.007
420	0.0228729		420	0.963755		420	0.012
480	0.0219719		480	0.968912		480	0.012

## Sheet: Fig.S2.6
FIGURE S2.6		As in Figure S2.4, but pH 7.0.
time	C L-Tyr		time	C L-DOPA		czas	A475
[min]	[mM]		[min]	[mM]		[min]	[-]
0	0.987656		0	0.0326371		0	0
5	0.968288		5	0.0364536		5	0.001
10	0.918199		10	0.056258		10	0
30	0.754352		30	0.248113		30	0.001
60	0.385252		60	0.552607		60	0
90	0.161521		90	0.766639		90	0.001
120	0.0840496		120	0.859988		120	0.002
150	0.0511022		150	0.906714		150	0.005
180	0.0375225		180	0.930438		180	0.006
210	0.0210488		210	0.933532		210	0.01
240	0.0165964		240	0.956225		240	0.028
270	0.0194904		270	0.947973		270	0.055
300	0.0174869		300	0.94065		300	0.066
360	0.0186		360	0.950861		360	0.095
420	0.0141476		420	0.929922		420	0.122
480	0.0177095		480	0.953956		480	0.143

## Sheet: Fig.S2.7
FIGURE S2.7		As in Figure S2.6, but 3 mM AH2
time	C L-Tyr		time	C L-DOPA		czas	A475
[min]	[mM]		[min]	[mM]		[min]	[-]
0	1.01188		0	0.0237663		0	0
5	0.982826		5	0.0355252		5	0
10	0.983276		10	0.0572895		10	0
30	0.771555		30	0.262554		30	0
60	0.371762		60	0.650391		60	0
90	0.171078		90	0.857203		90	0.002
120	0.055532		120	0.931985		120	0.002
150	0.0305309		150	0.956225		150	0.003
180	0.0379636		180	0.950139		180	0.004
210	0.0336842		210	0.960764		210	0.004
240	0.0230981		240	0.964683		240	0.004
270	0.0258009		270	0.958701		270	0.004
300	0.0161158		300	0.951686		300	0.004

## Sheet: Fig.S2.8
FIGURE S2.8		As in Figure S2.6, but twice higher native enzyme load.
time	C L-Tyr		time	C L-DOPA		czas	A475
[min]	[mM]		[min]	[mM]		[min]	[-]
0	1.01971		0	0.0358347		0	0
5	0.990105		5	0.0602808		5	0
10	0.893489		10	0.143315		10	0
30	0.375679		30	0.635331		30	0.003
60	0.0163738		60	0.934358		60	0.004
90	0.00991785		90	0.930851		90	0.007
120	0.0159285		120	0.953027		120	0.06
150	0.00657858		150	0.866486		150	0.121
180	0.00346193		180	0.799956		180	0.17
210	0.000122663		210	0.797583		210	0.204
240	0.0043524		240	0.80305		240	0.237
270	0.0043524		270	0.769424		270	0.265
300	0.00212622		300	0.733219		300	0.294

## Sheet: Fig.S2.9
FIGURE S2.9		L-tyrosine hydroxylation by immobilized tyrosinase in a batch reactor with aeration of reaction mixture. Symbols: A475 (solid line); L-tyrosine (○); L-DOPA (●). Reaction conditions: 1 mM L-tyrosine and 2 mM ascorbic acid in 0.5 M borate buffer, pH 9; 30 °C; 120 rpm.
time	C L-Tyr		time	C L-DOPA		time	A475
[min]	[mM]		[min]	[mM]		[min]	[-]
0	0.985979		0	0.0212908		0	0
10	0.930346		10	0.0481093		10	0
30	0.857145		30	0.10515		30	0
60	0.776736		60	0.193135		60	0
90	0.745878		90	0.226246		90	0
120	0.739121		120	0.24651		120	0
150	0.6952		150	0.288547		150	0
180	0.673803		180	0.306083		180	0
210	0.703759		210	0.317945		210	0
240	0.696101		240	0.3		240	0
270	0.689795		270	0.3		270	0
300	0.692272		300	0.317016		300	0.001
360	0.691597		360	0.311446		360	0.001
420	0.686191		420	0.297934		420	0.002
480	0.664794		480	0.319801		480	0.002

## Sheet: Fig.S2.10
FIGURE S2.10		As in Figure S2.9, but pH 8.0.
time	C L-Tyr		time	C L-DOPA		time	A475
[min]	[mM]		[min]	[mM]		[min]	[-]
0	0.923364		0	0.0233538		0	0
10	0.873136		10	0.0448086		10	0
30	0.773808		30	0.096692		30	0
60	0.703985		60	0.208298		60	0
90	0.607809		90	0.30371		90	0
120			120	0.445023		120	0
150	0.365681		150	0.508253		150	0.002
180	0.357122		180	0.515783		180	0.003
210	0.34586		210	0.547346		210	0.003
240	0.339329		240	0.578497		240	0.006
270	0.294507		270	0.589018		270	0.007
300	0.27356		300	0.593556		300	0.01
360	0.28302		360	0.656064		360	0.011
420	0.255091		420	0.643377		420	0.024
480	0.217476		480	0.632649		480	0.043

## Sheet: Fig.S2.11
FIGURE S2.11		As in Figure S2.9, but pH 7.0.
time	C L-Tyr		time	C L-DOPA		time	A475
[min]	[mM]		[min]	[mM]		[min]	[-]
0	0.927193		0	0.0191247		0	0
10	0.858721		10	0.041611		10	0
30	0.809845		30	0.127121		30	0.002
60	0.640693		60	0.257294		60	0.004
90	0.514562		90	0.36302		90	0.007
120	0.495191		120	0.38922		120	0.007
150	0.425368		150	0.43543		150	0.007
180	0.286623		180	0.532286		180	0.011
210	0.26455		210	0.623366		210	0.015
240	0.241802		240	0.648844		240	0.019
270	0.222882		270	0.603665		270	0.061
300	0.207341		300	0.550337		300	0.091
360	0.19225		360	0.527542		360	0.111
420	0.190223		420	0.473595		420	0.113
480	0.166123		480	0.450181		480	0.113

## Sheet: Fig.S2.12
FIGURE S2.12		As in Figure S2.11, but three-fold larger volume of immobilized enzyme and 3 mM AH2.
time	C L-Tyr		time	C L-DOPA		time	A475
[min]	[mM]		[min]	[mM]		[min]	[-]
0	0.950768		0	0		0	0
2	0.88706		2			2	0
4			4	0.0260918		4	0
6	0.899468		6	0.0483484		6	0
8	0.865824		8			8	0
10	0.811661		10	0.0907239		10	0
15	0.790902		15	0.157745		15	0
20			20	0.221623		20	0.003
25	0.656566		25	0.295434		25	0.005
30	0.597153		30	0.367485		30	0.006
40	0.423448		40	0.468332		40	0.01
50	0.299372		50	0.590303		50	0.015
60	0.223018		60	0.688383		60	0.014
70	0.142131		70	0.773888		70	0.016
80	0.118031		80	0.83173		80	0.019
100	0.0784228		100	0.871968		100	0.021
145	0.0225889		145	0.945528		145	0.032
